# Supplementary material for: Effects of Electrolyte Multivitamins and Neomycin on Immunity and Intestinal Barrier Function in Transported Lambs
Source: Animals (Basel). 2024 Jan 5;14(2):177. doi: 10.3390/ani14020177 (PMC10812564; doi:10.3390/ani14020177)
Supplement: Supplementary file 1 [file animals-14-00177-s001.zip]

Archive with 1 entries (1 files):
- animals-2764160-supplementary.pdf
